# Supplementary material for: Identification of Candidate Genes Involved in the Determinism of Pollen Grain Aperture Morphology by Comparative Transcriptome Analysis in Papaveraceae
Source: Plants (Basel). 2023 Apr 6;12(7):1570. doi: 10.3390/plants12071570 (PMC10096813; doi:10.3390/plants12071570)
Supplement: Supplementary file 1 [file plants-12-01570-s001.zip]

Archive with 1 entries (1 files):
- plants-2181552-supplementary.docx
